# Supplementary material for: MARCH8 inhibits influenza A virus infection by targeting viral M2 protein for ubiquitination-dependent degradation in lysosomes
Source: Nat Commun. 2021 Jul 20;12:4427. doi: 10.1038/s41467-021-24724-2 (PMC8292393; doi:10.1038/s41467-021-24724-2)
Supplement: Supplementary file 3 — Source Data [file 41467_2021_24724_MOESM3_ESM.xlsx]

## Sheet: Fig. 1a, 1g, 1k
Fig.1a	Relative infectivity
		Vector			MARCH8
	VSV-Gpp	100	100	100	15	12	21
	HA + NApp	100	100	100	91	95	107
	HA + NA + M2pp	100	100	100	92	90	96
Fig.1g	Relative surface M2 MFI
	Vector	MARCH8	W114A
	100	50	93
	100	56	97
	100	48	85
Fig.1k	Relative surface M2 MFI
	NC	siMARCH8 #1	siMARCH8 #2
	100	187	167
	100	201	174
	100	190	171

## Sheet: Fig. 2b,c,e,f,h-j
Fig.2b	Viral titer(PFU/ml)
	Time (hour)	Vector				MARCH8
	3	18000	19600	15200	12400	12000	13200	14400	10800
	6	20000	40000	32000	32000	24000	22000	14000	16000
	9	88000	64000	68000	72800	44000	40000	24000	32000
	12	360000	220000	350000	300000	80000	66000	72000	60000
Fig.2c	Viral titer(PFU/ml)
	Time (hour)	Vector			MARCH8
	12	18000	24000	20000	10000	8800	6000
	24	140000	200000	160000	28000	44000	32000
	36	1400000	1920000	2400000	120000	240000	400000
Fig.2e	Viral titer(PFU/ml)
	Time (hour)	NC				siMARCH8
	3	18400	17600	16000	16000	20800	20400	20000	16000
	6	18000	20800	20000	32000	24000	24000	48000	24000
	9	32000	36800	36000	56000	244000	184000	240000	120000
	12	332000	300000	320000	280000	1080000	1360000	1200000	1600000
Fig.2f	Viral titer(PFU/ml)
	Time (hour)	NC			siMARCH8
	12	16000	14400	20000	48000	80000	64000
	24	320000	240000	480000	960000	1440000	1280000
	36	4200000	3200000	2480000	20000000	19200000	14400000
Fig.2h	Viral titer(PFU/ml)
	Time (hour)	Ctrl				KO MARCH8
	3	18000	16800	14400	16800	21600	24000	26400	16800
	6	24400	19600	20800	32800	26400	32400	52000	24000
	9	32800	39800	34400	56000	216000	144000	160000	160000
	12	364000	288000	328000	244000	1240000	1120000	1200000	1200000
Fig.2i	Viral titer(PFU/ml)
	Time (hour)	Ctrl			KO MARCH8
	12	16000	12000	18000	120000	144000	88000
	24	184000	200000	120000	840000	1720000	1200000
	36	1080000	1440000	2400000	12000000	16000000	14400000
Fig.2j	Fraction of NP+ cells %
		Ctrl			KO MARCH8
	Mock	0.152	0.22	0.168	1.25	1.11	0.7
	MOI = 0.01	4.02	3.5	2.8	13.9	15.9	12.8
	MOI = 0.05	23.2	23.7	21.2	48.1	45.2	47.1

## Sheet: Fig. 3b-d
Fig. 3b	Days p.i.	propotion of original weight (%)
		PBS					PPMP - NC					PPMO - M8
	0	100	100	100	100	100	100	100	100	100	100	100	100	100	100	100
	1	96.04	97.9	98.81	98.05	97.35	99.42	99.55	102.29	101.43	100	96.07	99.56	102.97	100.86	98.24
	2	98.62	98.24	95.73	97.93	97.88	99.94	99.94	102.74	102.36	101.6	90.17	93.35	101.42	96.88	93.79
	3	100.19	102.78	99.25	100.97	100.53	102.51	103.89	103.5	105.27	100	87.96	92.27	96.97	90.63	95.48
	4	97.55	98.36	99.18	100.97	100.27	100.29	101.27	102.68	103.16	102.33	86	91.76	91.23	87.93	92.72
	5	98.74	100.68	100.06	102.56	100.46	101.93	101.02	103.25	103.1	103.62	89.25	92.65	89.03	86.09	95.8
	6	102.96	103.23	103.33	107.61	102.79	102.16	102.8	105.16	105.27	106.2	91.4	93.92	91.48	87.99	96.3
	7	100.25	102.5	102.83	103.59	101.66	101.75	102.61	100.38	99.63	105.53	92.51	95.5	98.26	88.91	97.49
	8	103.21	102.21	102.01	102.37	100.93	99.47	101.53	102.61	99.13	104.05	93.98	95.75	98.06	90.56	98.62
	9	103.08	100.79	105.84	105.6	102.59	100.35	101.91	104.01	102.36	106.02	96.5	96.7	101.03	95.4	101.88
	10	103.78	105.22	104.96	109.43	106.5	102.74	104.14	107.71	105.7	106.27	98.77	98.54	103.61	101.53	103.26
Fig. 3c	PFU/ml
		PBS					PPMO - NC					PPMO - M8
	3 dpi	1000	2400	800	1600	1800	2000	2400	800	1600	1000	8000	20000	12000	7200	6000
	6 dpi	480	1000	400	1000	700	800	600	400	400	1200	2440	3240	3600	800	2000
Fig.3d	histology score
		PBS				PPMO-NC				PPMO-M8
	3 dpi	0.5	0.5	0	0.5	0.5	0.5	1	0	2.5	2	1	1.5
	6 dpi	0.5	0.5	0		0.5	0.5	0.5	0	1.5	1	0.5	0.5

## Sheet: Fig. 4a-d, f, h
Fig. 4a	Relative NP vRNA expresion
	Mock infected			Vector			MARCH8			W114A
	9.257e-05	8.52e-05	0.000111074	0.0255411	0.031974	0.0162309	0.0122737	0.0359229	0.0114227	0.0224394	0.0237593	0.0165845
Fig. 4b	Relative NP vRNA expresion
	Mock infected			Vector			MARCH8			W114A
	8.88764e-05	0.000110523	8.42212e-05	0.0901644	0.0384378	0.0401598	0.0519144	0.0548618	0.0609484	0.0586328	0.0373525	0.0108625
Fig. 4c	Relative replicon activity
	NC			siMARCH8
	1	1	1	0.95	1.18	1.05
Fig. 4d	Relative replicon activity
	Vector			MARCH8
	1	1	1	1.05	1.13	0.99
Fig. 4f	Relative HA production
	Vector	MARCH8	W114A
	1	0.51	0.94
	1	0.47	0.74
	1	0.53	0.92
Fig. 4h	Relative NP intensity
	Vector	MARCH8	W114A
	1	0.28	0.94
	1	0.23	0.74
	1	0.31	0.89

## Sheet: Fig. 5d-f
Fig. 5d	M2-EGFP to EEA1 colocalization
	Vector	MARCH8	W114A
	0.396	0.898	0.762
	0.516	0.765	0.704
	0.68	0.974	0.661
	0.446	0.724	0.623
	0.339	0.813	0.506
	0.745	0.921	0.552
Fig. 5e	M2-EGFP to LAMP1 colocalization
	Vector	MARCH8	W114A
	0.139	0.841	0.362
	0.37	0.905	0.434
	0.199	0.675	0.245
	0.232	0.826	0.44
	0.016	0.705	0.281
	0.036	0.689	0.563
Fig. 5f	M2-EGFP to Lysotractor colocalization
	Vector	MARCH8	W114A
	0.258	0.624	0.413
	0.137	0.501	0.024
	0.056	0.475	0.202
	0.23	0.526	0.044
	0.016	0.728	0.081
	0.006	0.489	0.036

## Sheet: Fig. 6c
Fig.6c	% Relative surface M2 positive cells
		Vector			MARCH8
	WT M2	100	100	100	53.7	57	51
	K/R M2	104	99	101	101	95	97
	K49R	89.9	90	92	54	37	51
	K56R	96.7	101	98	61.7	57	54
	K60R	103.7	100	106	67.5	60	62
	K78R	85.9	88	92	80.5	84	81

## Sheet: Fig. 7b-e
Fig. 7b	propotion of original weight (%)
	dpi	WT					K78R mut
	0	100	100	100	100	100	100	100	100	100	100
	1	99.32	97.39	97.04	97.08	100	98.96	95.47	97.42	98.25	95.15
	2	100.19	96.79	95.88	102.75	97.74	96.02	95.77	96.16	94.13	94.8
	3	92.05	93.45	94.72	95.61	96.38	84.44	90.63	89.16	83.25	89.89
	4	89.13	87.76	96.01	98.25	99.48	77.7	82.6	86.45	77.75	86.88
	5	85.53	81.82	95.43	97.84	94.13	75	76.92	83.3	73.13	83.69
	6	80.25	75.52	86.16	91.87	83.6	70.71	72.15	77.44		79.79
	7	76.83	71.64	79.92	89.18	79.6			73.09		74.94
	8	72.61		74.97	92.57	80.5					70.92
	9	75.03		78.38	96.61	87.99
	10	81.68		85.07	102.34	96.84
	11	87.76		94.59	103.8	102.07
	12	87.8		94.6	103.8	102.1
	13	87.85		94.7	104	102.15
	14	87.9		94.7	104.1	102.17
Fig. 7c	percentage survival
	Days elapsed	WT	K78R mut
	7	1
	8	1
	14	0
	14	0
	14	0
	14	0
	7		1
	7		1
	8		1
	8		1
	8		1
Fig. 7d	PFU/ml
		WT					K78R
	3 dpi	200000	120000	120000	160000	120000	400000	480000	600000	720000	360000
	6 dpi	24000	20000	32000	20000	14000	36000	40000	32000	18000	58000
Fig. 7e	Histology score
		WT				K78R
	3 dpi	1.5	1	1	1.5	2	2	1	1.5
	6 dpi	2	0.5	1.5	1.5	3	3	3	2

## Sheet: Fig. 8d
Fig. 8d	Viral titer (PFU/ml)
		Vector			MARCH8			W114A
	WSN	644000	772000	824000	96000	124400	108200	844000	942000	724000
	PR8	58800	69600	48400	4800	3600	6000	68800	59600	58400
	pdm09	424000	288000	364000	288000	308000	264000	444000	428000	484000
	H3N2	4840	3640	3280	880	960	640	5960	4880	5260

## Sheet: Sup. fig. 4c,d
Sup. fig. 4c	M2 to Rab5EGFP colocalization
	Vector	MARCH8	W114A
	0.158	0.924	0.113
	0.273	0.812	0.042
	0.024	0.754	0.19
	0.19	0.685	0.387
	0.011	0.877	0.201
	0.008	0.67	0.036
Sup. fig. 4d	M2 to Rab7EGFP colocalization
	Vector	MARCH8	W114A
	0.085	0.593	0.311
	0.032	0.432	0.02
	0.11	0.554	0.091
	0.03	0.653	0.187
	0.214	0.707	0.099
	0.139	0.367	0.007

## Sheet: Sup. fig. 6a
Sup. fig. 6a	Viral titer (PFU/ml)
		wt WSN				m WSN				wt PR8				m PR8
	Vector	1800000	1080000	1320000	1960000	1880000	2440000	1120000	960000	98800	120000	184000	160000	440000	320000	560000	600000
	MARCH8	344000	228000	212000	488000	80000	1080000	2000000	1680000	19200	6600	8000	14000	480000	300000	600000	440000
